# Supplementary material for: Refractoriness to transarterial chemoembolization in patients with recurrent hepatocellular carcinoma after curative resection
Source: PLoS One. 2019 Apr 4;14(4):e0214613. doi: 10.1371/journal.pone.0214613 (PMC6449032; doi:10.1371/journal.pone.0214613)
Supplement: S1 Dataset — (XLSX) [file pone.0214613.s001.xlsx]

## Sheet: dataset
Time to recur	Age	Gender	Etiololgy	BCLC	Prog_to_BCLC stage C	Time_To_BCLC C	Cirrhosis_Histo	AST	ALT	Albumin	Bilirubin	INR	AFP	PIVKA	platelet	Num_tumor	Size	PVI	CTP	Time_to_1st TACE	time_to_2nd TACE	Time_to_3rd TACE	Death	Time_to_Death
37.9667	64.4849	1	1	1	0	22.2667	0	20	16	4.2	0.6	0.93	22.45	41	171	2	2	0	5	37.9667	11.7		0	22.2667
7.5	51.8767	1	1	3			1	21	28	3.7	0.5	1.03	4.14	14	130	2	1.3	0	5	7.5			1	12.9667
31.2333	68.1151	1	1	0	0	42.0333	0	28	23	3.8	1.3	0.98	3.61	19	216	1	1.1	0	5	31.2333			0	42.0333
4.53333	72.4055	1	1	2	1	8.16667	0	12	11	3	0.4	0.97	7.27	31	219	5	1.8	0	6	4.53333	7.16667	15.1	1	33.7667
7.8	54.8027	1	1	1	0	63.1	1	47	36	4.3	0.9	1.07	165.1	25	135	1	2.5	0	5	7.8			0	63.1
43.4333	60.674	1	1	0	0	27.8333	1	23	31	4.4	0.7	0.95	19.64	34	225	1	1.5	0	5	43.4333			0	27.8333
8.13333	47.9726	2	1	0	0	67.9667	0	15	13	4.1	0.4	0.99	210.86	18	188	1	1.2	0	5	8.13333	9		0	67.9667
29.8	58.1068	1	1	0	0	47.8667	1	21	14	4.2	0.7	0.87	1.22	28	139	1	1.5	0	5	29.8	35.5333		0	47.8667
17.6	57.3014	1	1	1	1	7.9	1	18	26	3.6	1.3	1.1	2.9	14	115	1	2.8	0	5	17.6	8.63333	25.6667	1	57.1
4.13333	57.8027	1	1	1	1	3.7	0	76	53	3.9	0.6	1.04	7.46	25	103	2	1.3	0	5	4.13333	4.16667		1	18.1333
15.7333	56.3123	1	4	1	0	19.1667	1	34	15	3.6	0.6	1.02	60.79	65	137	3	1.3	0	5	15.7333			1	19.1667
15.4	41.5781	1	1	1	0	66.1	0	16	14	4.3	1.1	1.14	2.74	26	218	1	2.1	0	5	15.4			0	66.1
16.4	66.811	1	1	1	0	65.9333	0	18	10	4.1	0.7	1.02	2.79	49	179	1	2.3	0	5	16.4	3.03333		0	65.9333
2.8	37.7233	1	1	1	1	28.2	1	32	41	3.8	0.4	1	90.88	83	154	1	2.6	0	5	2.8	13.2667	16.5	1	40.7667
14.9333	68.1671	1	1	3			0	19	14	4.3	0.5	0.96	1.51	26	156	3	1.2	0	5	14.9333			1	14.9
8.3	69.6219	2	4	1	1	22.5	0	23	17	4.1	0.5	0.97	1.73	564	324	1	4.3	0	5	8.3			1	31.2333
3.2	54.7096	1	1	3			1	29	20	2.7	0.5	1.04	27.93	125	234	1	1.6	0	7	3.2			1	4.1
3.56667	51.2795	1	1	3			1	28	26	3.5	0.8	1.06	57.2	34	55	4	1.1	0	6	3.56667	3.73333	5.3	1	13.9333
44.0333	46.9233	1	1	3			1	20	23	4.2	0.6	1	267.27	29	86	1	2	0	5	44.0333			0	19.8
20.2	49.3781	1	1	1	0	64.0667	1	22	22	4.1	1.1	1	1.5	20	135	2	0.9	0	5	20.2	1.36667	17.7333	0	64.0667
4.26667	58.0301	1	1	1	0	79.7	1	27	24	3.8	0.9	1.05	4.51	132	83	2	0.9	0	5	4.26667	5.56667		0	79.7
49.5333	71.663	1	1	1	0	25.7667	0	18	13	4.1	0.8	1.09	7.47	36	112	1	2.6	0	5	49.5333	16.3	25.6	0	25.7667
7.73333	58.9397	2	1	1	0	77.2333	0	30	26	4.4	0.5	0.98	2.6	27	118	2	2.3	0	5	7.73333			0	77.2333
7.13333	55.9973	1	1	2	0	21.7667	1	61	51	4	0.7	1.14	4.33	118	110	10	1	0	5	7.13333	4.23333		1	21.7667
26.1333	76.2027	2	1	1	0	22.2667	1	50	40	2.8	0.8	1.17	12.05	26	128	1	1.9	0	6	26.1333	1.46667	13.8	1	22.2667
20.7	63.9342	1	1	0	0	66.5333	1	24	18	3.9	1.7	0.96	0.99	14	152	1	1.4	0	5	20.7	18.8667	33.6667	0	66.5333
10.3333	54.8493	1	4	3			0	25	34	3.8	1	1	389.51	381	114	10	2.6	0	5	10.3333	5.23333		1	9.36667
21.1	66.0356	1	2	2	1	37.4667	0	78	33	3.8	0.6	0.99	15.37	51	98	10	0.9	0	5	21.1	12.5333	21.1	0	40.2667
4.36667	55.3699	2	1	0	0	82.1333	1	30	24	3.7	0.8	0.98	553.72	17	128	1	0.9	0	5	4.36667			0	82.1333
3.1	63.9205	1	1	3			1	28	21	3.3	0.4	0.99	1880.96	2500	312	5	4.6	0	6	3.1	0.7		1	2.36667
44.0667	48.9233	1	1	3			1	40	31	3.6	1.1	1.1	2.29	186	59	1	2.4	0	5	44.0667	8.2		1	17.4667
16.6333	69.063	1	1	1	0	41.7333	0	18	14	4.1	0.9	1.08	1.76	25	123	1	1.7	0	5	16.6333			0	41.7333
7.5	58.9068	1	3	2	1	17.4667	1	48	34	4.2	0.6	0.94	6.84	31	160	10	1.2	0	5	7.5	7.6	14.9333	1	24.8
10.3	82.1233	1	2	3			0	44	11	3.8	1.2	1	1.66	211	130	6	0.8	0	5	10.3			0	78.1667
9.8	66.1205	1	1	0	0	78.9667	0	24	23	3.9	1.5	1.16	26.96	42	140	1	1.76	0	5	9.8			0	78.9667
9.63333	64.8822	1	1	3			1	24	15	3.3	0.9	1.03	412.24	766	56	2		1	6	9.63333			1	5.73333
15.4667	56.389	2	1	2	0	74.3667	1	44	47	3.6	0.5	1.06	6.52	16	71	5	4.1	0	5	15.4667			0	74.3667
3.13333	67.6904	1	1	1	1	2	0	30	38	3.9	0.9	1	252.48	24	120	3	1.2	0	5	3.13333	1.1		1	24.1
22.1	60.9726	1	1	2	1	42.5	0	55	29	4.1	0.8	0.99	1.68	24	189	10	1.7	0	5	22.1	41.6667		0	44
4.3	64.337	1	1	3			1	18	10	4	0.7	0.94	150.76	20	148	3	0.7	0	5	4.3	9.33333		0	81.6
44.7333	50.8548	1	1	2	0	44.2333	1	16	14	4.7	0.7	0.9	2.77	19	228	1	1.4	1	5	44.7333			0	44.2333
60.3667	70.8986	1	1	3			1	36	46	4.3	0.6	1.04	1256.9	1360	124	6	1.1	0	5	60.3667			1	9.76667
32	47.7342	1	1	1	1	21.2667	1	26	29	3.9	1.3	0.93	9.16	25	109	1	2.9	0	5	32	10		0	26.8333
19.9	36.6192	1	1	1	0	6.66667	1	30	36	4.4	1	1.05	8.86	40	304	2	1.4	0	5	19.9			0	6.66667
9.56667	72.9425	1	2	0	0	23.3333	0	26	25	3.5	0.7	1.12	4.4	41	229	1	1.8	0	6	9.56667			1	23.3333
29.2	57.7068	1	1	0	0	65.1	1	22	21	3.7	0.5	0.9	3.03	22	163	1	0.8	0	5	29.2	6.33333		0	65.1
11.1333	61.3096	1	1	3			1	34	28	3.9	0.6	0.98	2.01	20	147	3	1.15	0	5	11.1333	3.06667	7.5	1	34.6667
6.1	58.2329	1	1	2	0	26.2667	1	38	32	3.6	1.2	1.1	21.68	3	58	4	0.8	0	5	6.1	12.3	16.0667	1	26.2667
4.66667	66.3836	2	2	3			1	83	65	3	1.3	1.09	1417.87	15	64	5	1.8	0	6	4.66667	3.13333	6.4	1	22.4667
20.4333	58.0603	1	1	0	0	74.5667	1	27	23	4	1.2	1.07	1.62	14	61	1	1.8	0	5	20.4333			0	74.5667
31.5	66.0055	1	1	0	0	60.6333	0	37	33	3.2	0.5	0.98	1.81	11	64	1	1	0	6	31.5			0	60.6333
15.2	68.211	1	4	3			1	35	28	4.2	0.6	1.03	2.3	55	75	1	1	0	5	15.2	1.8	4.63333	0	77.2
71.3	70.6849	1	1	2	0	24.4	0	15	10	4	1.2	1.06	5.93	165	359	10	2.6	0	5	71.3	17.8667	23.2667	0	24.4
4.8	66.2137	2	1	2	1	28.9333	1	42	26	3.3	0.9	0.97	11.11	26	96	10	0.8	0	6	4.8	3.93333	7.33333	1	39.2333
15.0333	67.8274	1	4	2	1	12.1333	1	20	16	3.8	0.5	0.96	21.61	25	85	10	1.6	0	5	15.0333			1	3.9
5.76667	66.6411	1	1	2	0	1.3	1	33	21	3.3	0.7	0.98	386.22	3	86	5	1.1	0	6	5.76667			0	1.3
28.9	55.9425	1	1	2	0	51.8333	1	34	26	3.8	0.7	1.05	91.5	17	114	1	1	1	5	28.9	25.8667		0	51.8333
13.2	69.6137	1	1	1	0	29.5333	1	22	14	3.6	1	1.08	1.45	13	67	2	1	0	5	13.2	13.0333		1	29.5333
57.0333	64.8301	1	1	1	0	40.3667	1	26	31	4	0.9	1.08	2.67	16	107	1	2.1	0	5	57.0333			0	40.3667
52.2667	58.7452	1	1	1	0	40.5667	1	16	12	3.8	1	1.01	4.03	12	98	2	1	0	5	52.2667			0	40.5667
7.23333	69.4027	1	4	0	1	84.5	0	52	50	3.8	0.8	0.94	5.54	39	110	1	1.3	0	5	7.23333	10.8333	26.8333	0	75.2
51.5667	53.8438	1	1	0	0	44.2667	0	21	14	4.2	0.5	0.92	1.81	34	245	1	1.3	0	5	51.5667			0	44.2667
1.2	55.6356	1	1	3			1	35	22	3.7	1	1	33187.8	102	116	1	4.9	1	5	1.2			1	7.83333
13.8	61.2137	1	1	3			0	18	25	3.4	0.4	0.95	7.42	21	202	2	0.8	0	6	13.8	13.9	15.3667	0	69.4333
12.2667	56.1918	1	1	0	0	58.5667	1	26	28	3.7	0.5	0.93	5.28	34	154	1	1.1	0	5	12.2667	45.9	57.0667	1	58.5667
21.8	52.9616	2	1	0	1	51.3333	1	21	16	4.2	1	0.97	1.88	33	85	1	1	0	5	21.8			0	76.6333
65.6	61.1342	1	1	1	1	18.4667	0	56	43	3.5	1.1	0.92	2.43	241	147	1	5.1	0	6	65.6	1.9		1	21.7667
22	66.4849	1	1	2	1	67.7667	1	50	55	4	0.7	0.95	3.34	58	126	10	2.2	0	5	22	30.9333	49.2333	0	74.8
16.0333	57.4082	1	1	0	1	9.63333	1	34	29	4.3	0.8	0.99	2.69	41	208	1	1.1	0	5	16.0333	26.3667	33.1	1	38.5
64.7	73.2795	1	1	1	0	33.7333	0	12	5	3.7	1	0.98	1.62	34	141	1	2	0	5	64.7	9.8	18.6667	0	33.7333
21.1333	58.6301	1	3	1	0	29.6333	1	32	24	3.5	1.2	1.07	5.73	51	65	3	2.4	0	6	21.1333	3.03333		0	29.6333
1.36667	35.0384	1	1	3			0	27	26	3.9	0.6	1.03	3.31	45	108	2	1.7	0	5	1.36667			1	2.26667
45.8667	56.2712	2	1	0	0	54.9	1	23	22	4.1	0.8	0.95	632.8	12	154	1	1.6	0	5	45.8667			0	54.9
6.96667	45.6301	1	1	0	0	91.2667	1	26	38	4.4	1.2	0.98	4.31	29	191	1	1.7	0	5	6.96667			0	91.2667
33.5	37.7699	1	1	1	1	10.5667	1	20	32	4	0.8	1.01	326.17	612	148	2	1.3	0	5	33.5	9.6		1	14.5667
0.433333	44.3096	1	1	0	1	0.7	0	20	18	3.9	0.5	1.07	7.07	57	332	1	0.5	0	5	0.433333			1	10.0667
71.2667	55.6849	2	1	1	0	29.7	1	27	22	4.1	0.7	0.98	2.99	211	116	1	4.1	0	5	71.2667	11.7667		0	29.7
18.4667	34.3123	2	1	0	0	59.2667	0	48	73	3.9	0.5	0.91	21.3	21	231	1	1.6	0	5	18.4667			0	59.2667
4.43333	45.6795	2	1	3			0	26	4	4	0.2	0.9	2081.84	219	142	2	1	0	5	4.43333	14	16.9667	1	41.6
10.0667	55.2822	1	1	2	1	15.8	1	28	24	4.3	0.7	1.03	4.1	29	107	8	1.4	0	5	10.0667	7.76667	12.6667	1	32.9
38.0333	70.9014	2	2	0	1	17.1333	1	59	40	3.2	1.5	1	3.88	14	96	1	1.3	0	6	38.0333	17.5333		1	23.8333
16.6333	64.4575	1	3	0	0	41	0	64	30	3.4	0.6	0.79	2.4	20	138	1	1.5	0	6	16.6333			0	41
17.7333	76.2411	1	2	0	1	70.2	0	63	46	3.6	1	0.94	463.39	36	137	1	1.1	0	5	17.7333	0.9	9.56667	1	74.6
40.7	68.2986	1	1	3			1	29	28	4	1.5	1.06	3.04	263	186	10	4.7	1	5	40.7	7.43333		1	9.63333
7.06667	54.1945	1	1	1	1	30.2667	1	22	25	3.7	1.2	0.95	37.65	23	139	2	1	0	5	7.06667	4.43333	5.6	1	43.3333
25.7333	63.5973	1	2	1	0	76.6667	0	71	35	4.1	0.6	0.97	9.39	31	110	2	1.1	0	5	25.7333	21		0	76.6667
4.1	61.9534	1	1	1	1	0.7	1	25	26	4.5	0.6	1.03	1.26	71	196	2	2	0	5	4.1			1	10.5
7.03333	65.9342	1	1	3			1	42	51	4.3	0.5	0.97	44.45	2500	60	2	3.8	0	5	7.03333	5.8		1	24.9
17.9333	61.2986	1	1	3			1	29	36	4.2	1	0.94	7.58	293	123	1	2.4	0	5	17.9333	10.5	35.4333	0	87.5
35.9667	59.9041	1	1	0	0	67.8333	1	24	17	4.7	1.6	1	2.8	29	154	1	1.3	0	5	35.9667			0	67.8333
16.1667	63.0493	1	1	0	1	25.2	1	35	39	3.5	1	1.13	70.38	52	82	1	1.9	0	6	16.1667	12.0333	14.6	1	31.6667
13.1667	57.3452	1	1	2	1	21.7333	0	61	101	4.6	0.7	0.9	3.92	374	78	10	0.7	0	5	13.1667	15.4		1	55.6667
17.6333	30.1205	1	1	3			0	24	21	4.4	0.6	0.97	1.64	23	120	2	2	0	5	17.6333			0	83.5
49.2	57.9041	1	1	1	0	58.0333	1	45	48	3.6	1.5	1.16	8.59	17	117	2	1.9	0	5	49.2	31.7667	41.3333	0	58.0333
26.2	73.8795	1	1	3			1	25	18	4	0.9	0.99	59.72	25	112	5	1.5	0	5	26.2			1	9.1
46.2	35.4411	2	1	0	0	59.6333	1	16	11	4.2	0.6	0.93	41.68	18	139	1	0.9	0	5	46.2	36.6333	54	0	59.6333
19.0667	68.989	1	2	1	1	66.7333	1	150	194	3.2	1	1.04	16.76	18	86	3	1.1	0	6	19.0667			0	87.1333
10.4	55.9041	1	1	0	1	100.367	1	31	44	4.2	1.8	0.9	496.07	21	102	1	1.3	0	5	10.4	29.3	34.3333	0	95.9333
22.7667	59.4438	2	2	0	1	80.8667	1	91	18	3.8	1.2	1.05	28.91	47	104	1	1.4	0	5	22.7667	6.53333	32.5	1	84.7
80.8667	61.9671	1	1	1	0	24.6333	0	33	26	4	0.8	0.98	3.18	33	121	3	1.1	0	5	80.8667	5.33333		0	24.6333
6.6	67.3233	1	4	1	1	11.6667	1	33	31	4.1	1	1.06	303.27	11	122	3	2.1	0	5	6.6	2.63333	11.9	0	15.1333
19.6667	64.2575	2	2	0	1	50.2667	1	48	30	3.6	1.2	0.95	7.76	12	53	1	0.7	0	5	19.6667	33.9	40.4333	1	60.8
82.6333	54.6795	1	1	1	0	24.8667	1	29	26	4.3	0.4	0.98	18.82	21	230	2	1.9	0	5	82.6333			0	24.8667
66.7333	54.3863	2	1	0	0	0.933333	0	16	12	3.9	0.6	0.92	4.15	11	159	1	1.2	0	5	66.7333			0	0.933333
2.93333	54.4932	2	1	1	0	106.733	0	55	47	3.4	0.4	0.96	2.68	78	276	1	0.7	0	6	2.93333	19.5	25.7	0	106.733
30.1	68.6027	1	3	3			0	22	22	4.1	0.7	0.99	2.92	77	122	1	2.3	0	5	30.1	30.3667	34.1	1	45.1333
3	73.2822	1	1	1	0	33.6667	1	27	11	3.6	1	1.09	479.46	460	85	2	1.7	0	5	3	0.933333	2.86667	1	33.6667
25.2667	53.7233	1	1	3			1	25	17	3.8	0.7	1.02	21.56	38	165	1	1.4	0	5	25.2667	14.2333		1	20.8
40.6667	53.6329	1	1	0	0	60.3667	1	79	102	3.9	0.7	1.12	7.43	392	134	1	0.9	0	5	40.6667			0	60.3667
78.3333	51.6603	1	1	0	0	32.7	1	16	18	4	0.6	0.95	3.97	86	91	1	1.8	0	5	78.3333			0	32.7
12.4	66.9863	1	1	0	0	98.3	0	19	31	4.9	0.7	1	205.74	35	154	1	0.6	0	5	12.4	47.2		0	98.3
9.36667	55.0219	1	1	3			1	24	20	4	1.2	0.99	18.17	17	124	1	1	0	5	9.36667	7.73333	10.0667	1	27.2333
0.633333	57.4356	1	1	2	0	21.4333	1	74	59	2.8	0.7	1.18	6.13	28	189	10	1	0	6	0.633333	4.1	5.4	1	21.4333
1.2	31.3507	1	1	2	1	3.76667	0	35	14	4.1	0.2	1.03	3.13	61	167	10	1.3	0	5	1.2			0	5.13333
82.2	52.6493	1	1	1	0	31.5333	1	20	16	4.4	0.5	1.11	237.57	16	217	1	2.5	0	5	82.2	24.7		0	31.5333
0.633333	67.537	1	1	0	1	3.76667	1	38	10	2.9	0.6	1	80.74	26	274	1	1.2	0	6	0.633333	2.7	4.43333	0	9.83333
4.63333	54.4301	1	1	3			1	98	22	3.7	0.7	0.96	20.99	2500	79	1		1	5	4.63333			0	4.93333
6.16667	73.5397	2	1	1	0	74.9333	1	21	7	3.9	0.6	0.97	3662.68	40	123	1	2.5	0	5	6.16667			0	74.9333
6.46667	59.8685	1	1	1	1	112.267	1	41	58	3.9	0.9	1.05	2.8	27	170	2	1.3	0	5	6.46667	10.2667	51	0	104.8
77.9	62.9205	1	1	2	0	36.4	1	39	45	4.1	1	1.07	1.78	13	97	7	1.1	0	5	77.9	10.9333	22.5667	0	36.4
13.7333	48.4986	1	1	1	1	7.46667	1	150	42	4.6	0.4	0.93	5.95	98	159	2	1.7	0	5	13.7333	4.3		1	24.6667
25.0333	52.2932	1	1	2	0	91.5	1	23	23	3.9	0.6	1.11	1.94	57	184	10	1.5	0	5	25.0333	11.9	21.8667	0	91.5
14.6	76.9041	1	2	0	1	22.2	1	31	11	3.6	1.2	0.95	10.75	3	177	1	1.2	0	5	14.6	4.56667	12.9667	1	29.1
70.3	78.2	1	1	2	1	37.2	1	54	42	2.7	1	1.13	12.15	17	81	10	3.5	0	7	70.3			1	37.7333
25.7667	43.6274	1	4	3			1	26	24	4.6	0.9	0.97	16.73	15	186	1	1.6	0	5	25.7667	22.5333		0	87.5667
2.26667	53.2384	1	1	1	0	17.3667	1	30	9	4.3	0.6	1.13	2.82	20	83	2	1.4	0	5	2.26667	6.03333	9.66667	1	17.3667
23.1	61.7507	1	1	1	0	93.9	1	25	21	4.7	1	0.9	5.9	57	187	3	1.48	0	5	23.1	5.86667	18.1667	0	93.9
72.0667	66.1507	1	1	2	0	46.0333	1	24	26	4.5	1	0.9	2.98	18	143	3	3.9	0	5	72.0667	19.3		0	46.0333
25.3333	58.9671	1	1	1	0	90.4333	1	31	48	4.6	0.9	0.9	219.3	37	126	2	1.6	0	5	25.3333	85.8667	91	0	90.4333
53.2333	69.1123	1	1	0	0	65.7667	1	20	22	4.2	1	1.13	63.96	38	115	1	1.9	0	5	53.2333	2.83333	29.5	0	65.7667
8.76667	54.7233	1	1	1	1	25.5333	1	31	39	4.1	1.4	1.05	96.45	200	104	3	1.2	0	5	8.76667	5.36667	16.1	1	56.8333
7.13333	27.9644	1	1	2	1	10.9667	1	44	69	3.9	0.6	1.01	25.88	57	97	10	1.2	0	5	7.13333	17.0333	20.6333	1	25.5
24.0333	58.8712	1	1	0	0	93.0333	1	30	30	4.3	1.2	1	2.74	272	149	1	1.2	0	5	24.0333			0	93.0333
5.46667	63.6219	1	1	1	1	4.4	1	38	32	3.5	0.6	1.07	151.18	3	60	3	2.3	0	6	5.46667	3.66667		1	13.1
6.2	68.4411	1	1	1	0	78.0333	1	32	39	4.1	1.4	1.02	128.31	37	149	3	1.2	0	5	6.2	10.1333	39.1	0	78.0333
19.9667	52.8219	1	4	0	1	3.4	1	23	23	3.9	0.8	0.98	5.47	29	159	1	1.2	0	5	19.9667			0	3.4
20.2667	43.4986	1	1	0	0	54.6667	0	26	26	5.1	1	1.01	1.43	14	187	1	1.3	0	5	20.2667	6.33333		0	54.6667
51.2333	58.9753	1	1	1	0	69.4667	1	53	42	4.1	1.1	1.05	69.08	24	171	3	2.9	0	5	51.2333	23.8	63.5	0	69.4667
10.6333	46.0466	1	1	0	0	109.433	1	31	39	4.7	0.8	1.02	2.13	89	164	1	1	0	5	10.6333			0	109.433
16.6333	33.3452	1	1	1	0	100.333	1	20	123	4	0.7	1.17	142.5	38	143	1	4.3	0	5	16.6333			0	100.333
17.8	48.0986	1	1	3			1	56	77	4.3	0.6	1	339.01	80	77	2	2.2	0	5	17.8	23.7667	28.2333	1	43.1333
3.7	41.3479	1	1	3			1	34	25	4.4	0.7	0.97	471.6	1107	170	1	8.5	1	5	3.7			1	4.86667
8.46667	67.3479	1	2	1	1	26.3667	0	77	68	3.7	0.5	1.02	24.93	14	216	1	2	0	5	8.46667	10.2333	17.4333	1	43.9333
41.4333	72.8438	1	1	0	0	79.7	1	30	23	3.6	1	1.06	1.68	24	103	1	1.1	0	5	41.4333	46.6333		0	79.7
79.7	67.6438	1	1	1	0	7.33333	0	30	30	4.1	1	0.96	2.48	27	156	2	2.3	0	5	79.7			0	7.33333
4.03333	67.0384	1	1	0	0	43.9667	1	43	44	4.2	0.8	1.08	7.35	3	144	1	1.3	0	5	4.03333			1	43.9667
27.2333	67.8658	1	1	1	1	53.6	0	24	19	4.8	1.4	0.96	2.05	35	78	3	1	0	5	27.2333	14.9667	17.9333	1	54.5
91.4667	67.9151	1	3	1	1	21.6	0	24	24	4.2	1.4	1.08			112	1	3.8	0	5	91.4667	32.6667		0	33.4333
90.2333	70.2795	1	1	3			1	29	34	4.1	1	1.02	27.62	42	75	1	2.8	0	5	90.2333			0	32.4667
5.06667	63.1425	2	1	3			1	36	24	4.5	0.7	1.03	26888.2	2500	107	1		1	5	5.06667	2.33333		1	8.4
28.9667	75.9151	1	2	0	0	57.7333	1	96	93	3.3	0.9	0.9	252.64	3	60	1	1.5	0	6	28.9667	1.86667	18.9333	0	57.7333
24.1333	52.7616	2	2	0	0	52.7667	1	30	23	3.9	1	1.17	3.52	16	124	1	1	0	5	24.1333			0	52.7667
29.7667	50.9123	1	1	0	1	98.5	1	25	37	4.5	0.6	0.96	2.53	68	70	1	1	0	5	29.7667	67.4333	80.5	0	92.4667
14.0667	64.1397	1	1	2	0	16.6333	1	25	25	4.3	0.5	1.05	5.22	20	107	4	1.6	0	5	14.0667	1.83333	7.26667	1	16.6333
29.8667	54.7918	1	2	0	0	52	0	7	3	3.7	0.3	0.92	2.04	57	380	1	1.5	0	5	29.8667	5.56667	17	0	52
7.93333	63.0137	1	1	0	1	77.6667	0	28	26	4.6	0.9	1.05	997.11	20	190	1	1.3	0	5	7.93333	4.43333	5.33333	1	78.7667
30.2	62.8247	2	1	1	0	96.2333	1	34	31	4.1	0.6	0.99	2.29	3	60	3	1.5	0	5	30.2	12.7	41.1667	0	96.2333
13.2	54.5425	1	1	0	1	38.1667	0	26	17	4.6	0.7	0.94	4.33	167	173	1	1.9	0	5	13.2	15.3	78.2	1	84.0333
12.6	61.7151	1	1	2	0	39.7333	1	25	34	4.6	0.5	1.02	432.03	16	98	10	2	0	5	12.6	2.2	5.66667	1	39.7333
86.7	74.3671	1	2	1	0	38.0667	1	41	18	3.1	0.6	0.98	8.27	23	89	1	1.8	0	6	86.7	4.26667	12.6333	0	38.0667
25.9	63.7068	1	1	1	0	52.6667	0	53	51	4.4	0.6	1.02	2.83	10	213	3	1.3	0	5	25.9	2.23333	9.8	1	52.6667
34.9	55.9863	1	1	2	1	33.3333	1	32	44	4.6	1	0.97	2.46	33	166	2	1.9	0	5	34.9	8.96667		1	40.0667
5.9	46.8082	1	1	1	1	27.6	1	51	37	3.6	0.9	1.02	125.4	16	58	2	1.4	0	5	5.9	4.26667	14.7333	1	27.6
19.1333	49.3616	2	1	0	0	104.767	1	18	18	4.4	0.4	1	82.07	35	246	1	0.9	0	5	19.1333	6.23333	47.1	0	104.767
0.666667	61.2274	1	1	1	0	4.8	1	69	10	2.6	0.6	1.42	10.25	13	398	1	1.1	0	7	0.666667			1	4.8
50.4	37.8466	1	1	1	0	72.5667	1	19	11	3.7	1.1	1.14	166.26	31	56	1	2	0	5	50.4			0	72.5667
68.7	55.7425	1	1	0	0	59.9	1	87	35	3.5	0.5	1.02	6.81	16	85	1	1.6	0	6	68.7	60.1333		0	59.9
87.8	55.3205	1	1	1	0	41.7667	1	66	51	3.9	0.5	0.98	2.6	312	78	1	4	0	5	87.8	4.36667	15.3333	0	41.7667
1.3	49.7671	1	1	2	0	30.7667	1	37	40	3.4	0.8	1.05	74.18	35	137	10	1.7	0	6	1.3	2.2	3.16667	0	30.7667
9.46667	59.4493	1	1	0	1	27.0667	1	40	43	3.5	1	1.13	11.57	74	84	1	1.4	0	6	9.46667	4.06667	8.03333	0	29.1667
56.0667	63.7753	1	1	1	0	75.5333	1	25	27	4	1.7	1.12	280.85	3	92	1	0.7	0	5	56.0667			0	75.5333
21.9667	61.6822	1	1	0	1	28.9667	1	21	14	3.8	0.6	1.1	2.49	21	151	1	1	0	5	21.9667	29.2	60.7333	1	83.7333
24.9333	52.0274	1	1	2	0	103.933	1	38	27	4.2	1.7	1.03	1.23	29	95	10	1.5	0	5	24.9333	86.1333		0	103.933
48.4	63.0137	1	1	2	1	88.1	1	23	25	4.4	0.7	0.97	1.65	23	175	10	0.7	0	5	48.4	27.8667	33.1333	0	67.0667
10.5333	65.463	1	1	1	0	45.2333	1	31	22	4	0.4	1.02	7.41	16	114	2	1.3	0	5	10.5333	14.8333	21.3333	1	45.2333
23.6	64.4247	1	1	2	0	64.9667	1	59	18	3	1.9	1.39	21.54	42	75	4	2.2	0	6	23.6	4.3	10.7	0	64.9667
57.6667	77.1479	1	2	0	0	76.6333	0	35	16	3.7	0.7	1.05	17.77	14	50	1	1.5	0	5	57.6667	58.0333		0	76.6333
18.3	56.6384	1	1	1	0	7.83333	1	40	29	4.2	0.8	1.12	5.35	470	93	1	5.5	0	5	18.3	5.03333		0	7.83333
109.267	61.9836	1	1	1	0	27.2667	1	25	23	4.4	1.3	0.98	4.92	17	93	2	1.6	0	5	109.267	4.2	7.03333	0	27.2667
6.4	48.1205	1	1	2	0	30.6	1	30	33	4.7	0.8	1.14	3.69	41	127	10		0	5	6.4	13.7	19.0333	0	30.6
52.6333	65.4274	1	2	1	0	83.4333	0	62	19	3.5	0.8	0.91	9.28	21	207	1	2.1	0	6	52.6333			0	83.4333
6.6	29.463	1	1	0	0	130.133	0	29	46	4.8	0.8	0.97	48.07	26	203	1	1.7	0	5	6.6	6.43333		0	130.133
74.1333	46.1342	2	1	3			0	23	14	4.3	0.4	0.99	73.17	25	241	1	0.5	0	5	74.1333	4.96667	15.1333	0	59.5667
31.3667	71.8137	1	1	1	0	36.6	1	43	21	3.7	1	1	6.16	57	172	2	1.4	0	5	31.3667	1.03333	18.8333	1	36.6
7.2	68.2877	2	4	3			0	114	76	3.6	1.4	0.97	2.2	375	109	1	1	0	5	7.2			1	9.66667
47.1	63.874	1	1	1	1	68.0667	0	16	17	4.7	0.6	0.95	1.21	50	322	1	2.9	0	5	47.1	5.36667	18.9333	0	72.2667
117.333	63.3534	1	1	0	0	24.1	1	22	17	4.1	0.9	0.97	1.93	32	130	1	1.8	0	5	117.333	20.3		0	24.1
4.33333	64.2767	1	1	3			1	81	25	3.2	0.5	1.14	85.8	2500	129	10	3.9	0	6	4.33333			1	5.56667
106.767	54.4219	1	1	0	0	33.0667	0	59	98	4.5	0.9	0.99	11.1	139	149	1	1.8	0	5	106.767			0	33.0667
3.63333	71.074	2	1	3			1	58	24	2.7	1.1	1.16	4390.55	23	95	10	1.6	0	7	3.63333			1	1.7
18.6	59.0548	2	1	3			0	13	13	4.1	0.5	0.96	2.86	21	188	1	2	0	5	18.6	1.36667	4.5	1	10.1333
61.7	55.2575	1	1	3			0	59	22	4.1	1	1.01	54933.3	2500	140	10	5.1	0	5	61.7			1	1.76667
50.5333	58.4466	1	1	3			1	55	28	3.6	1.7	1	2.6	1192	51	2	3	1	5	50.5333			1	7.36667
10.7	59.3123	2	1	1	0	25.8667	1	39	37	3	1.1	1.65	27.51	16	43	2	2	0	6	10.7	15.6333	18.9667	1	25.8667
55.3667	59.737	1	1	1	0	89.2	0	42	65	4.8	0.9	0.98	6.63		105	1	5	0	5	55.3667			0	89.2
23.1	55.7068	1	1	3			1	34	42	4.6	0.5	1.1	1630.1	19	133	1	2.9	0	5	23.1	7.83333	10.8333	0	105.067
6.9	57.0356	1	1	0	1	2.66667	0	45	56	4.6	1	1.08	3.78	24	147	1	1	0	5	6.9			1	40.8333
99.1667	62.9068	1	1	0	1	8.6	0	33	9	3.9	0.8	1.01	6.09	29	249	1	1.6	0	5	99.1667	7.43333		1	23.3333
12.2333	50.7644	2	1	3			1	25	26	4.1	0.7	1.04	3.2	20	158	1	2.1	0	5	12.2333	6.06667	7.43333	1	18.6333
13.3333	58.0082	1	1	1	0	42.9	0	27	23	3.9	0.8	1.01	2.55	23	157	3	1.4	0	5	13.3333	8.63333	14.3	1	42.9
6.8	70.5863	1	2	2	0	97.0333	0	89	70	4.2	0.6	1.02	5.34	30	144	5	1.5	0	5	6.8	18.7333	26.1667	1	97.0333
60.0667	71.3726	1	1	1	1	40.9	0	44	18	4.1	0.8	1.02	3.62	26	165	2	2.5	0	5	60.0667	16.9	23.5667	0	81.5667
9.73333	52.2027	1	1	0	1	11.3	1	91	66	3.9	1.2	1.02	3.75	21	144	1	1	0	5	9.73333	3.2		0	11.8667
9.1	46.5096	1	1	1	0	17.3	1	44	46	3.6	1	1.11	14.75	170	140	3	1.2	0	5	9.1	5.63333	9.7	1	17.3
60.4	67.589	1	1	3			0	36	19	2.9	0.4	0.98	1.08	3	144	10	3.4	0	6	60.4			0	3.26667
121.7	40.8658	1	1	1	0	26.4667	0	25	40	4.1	0.5	0.91	37.97	24	239	2	2.4	0	5	121.7			0	26.4667
26.7333	59.8438	1	1	3			1	39	28	3.4	1.3	1.09	76.89	23	100	1	2	0	6	26.7333	1.13333		1	37.8333
13.5	55.6767	1	1	0	1	89.8667	0	14	20	4	0.3	1.05	104.4	22	106	1	1.3	0	5	13.5	59.1	80.7667	1	94.0333
12.2	46.8329	2	1	1	1	1.9	1	27	23	4.6	0.7	1.1	4.41	36	126	1	2.6	0	5	12.2			0	50.8333
34.3667	49.1699	1	1	1	1	107.3	1	36	67	4.6	1	1.09	3.28	22	196	1	2.1	0	5	34.3667			0	67.4667
4.76667	44.126	1	1	0	1	8.9	0	47	60	4	0.6	0.97	667.56	46	153	1	1.4	0	5	4.76667			1	18.1667
26.6	61.7123	1	1	1	0	44.0667	1	29	19	3.4	0.7	0.96	6.36	3	97	2	2.2	0	6	26.6	15.9	42.9667	1	44.0667
34.8	66.4247	1	1	3			1	36	23	2.9	1.6	1.13	7.48	120	139	2		1	6	34.8	7.96667		1	8.7
93.5	70.6384	1	4	3			0	28	14	3.7	0.8	0.96	2.27	24	123	1	2.1	0	5	93.5	27.5667	31.9	0	58.6667
53.6667	54.537	1	1	2	1	19.8	1	22	17	4.2	0.8	1.05	2.63	23	127	5	0.7	0	5	53.6667	13.3333	19.1	1	22
19.5333	48.9945	1	1	1	0	58.1	1	42	49	4.7	1.2	1.04	8.15	73	105	1	2	0	5	19.5333			1	58.1
29.0667	62.6493	1	1	0	1	52.6667	1	58	73	4.4	1	0.96	5.88	19	205	1	1	0	5	29.0667	4.76667	33.3333	1	57.4667
92.4333	71.0795	1	2	2	0	61.4	1	95	31	4	1	1.03	14.23	17	77	10	0.9	0	5	92.4333	24.7333	36.5667	0	61.4
21.7667	67.4767	2	1	0	1	68.2667	1	37	22	4.3	0.8	1.03	453.06	31	96	1	1.4	0	5	21.7667	26.9333	37.0667	1	71.1333
97.8333	52.126	1	1	1	1	60	1	47	48	3.7	1	0.99	20.89	655	146	1	2	0	5	97.8333			0	54.0333
29.1333	50.811	1	1	1	0	17.9	0	32	31	4.2	0.6	1.01	8.41	107	145	3	1.5	0	5	29.1333	2.83333	7.26667	1	17.9
27.4333	61.3918	1	1	2	1	19.1333	1	38	31	3.7	1.1	1.04	29.03	37	93	1	1.1	1	5	27.4333	3.16667		1	10.7333
105.9	65.3342	1	4	0	0	28.2667	0	25	32	3.7	0.5	1.09	0.9	19	217	1	1	0	5	105.9			0	28.2667
42.1333	68.1562	1	1	1	0	32.5333	1	48	43	4.2	1.2	0.99	3.75	13	83	2	2	0	5	42.1333	6.26667	10.8667	1	32.5333
12.2	61.4055	1	1	0	0	139.9	1	39	18	4.8	0.7	1.07	1.14	21	91	1	1	0	5	12.2			0	139.9
28.3	58.9863	2	1	3			1	36	26	2.3	1.1	1.15	1309.8	506	153	1	2.2	0	7	28.3			1	6.4
13.2667	58.0027	1	1	0	0	40.3667	1	38	32	4.2	0.6	1.06	27.66	15	95	1	0.8	0	5	13.2667	13.0667	17.2333	0	40.3667
33.8333	68.474	2	1	1	0	15.8	1	60	46	3.4	1.8	1.1	213.2	22	93	1	4.5	0	6	33.8333			1	15.8
32.9667	55.3452	1	1	1	1	44.5333	1	90	128	3.9	0.3	1.08	3.23	34	71	3	1.4	0	5	32.9667	18.8333	43.5667	1	54.9333
38.7667	72.6137	1	1	0	0	16.0333	1	56	51	3	1.5	1.14	7.91	25	79	1	1.5	0	6	38.7667			1	16.0333
12.3667	67.2411	1	1	3			1	28	42	4.3	0.9	1.09	3.44	44	80	1	4.5	1	5	12.3667	10.4	16.0667	1	23.6
16.3333	66.6219	2	1	1	1	6.96667	1	19	12	4	0.5	1.07	31.51	107	165	1	2.2	0	5	16.3333	5.26667	23.5667	1	32.5333
83.7333	46.1096	1	1	1	0	76.3	0	42	18	3.9	2.1	1.05	3.57	30	161	2	1.3	0	6	83.7333	67.5		0	76.3
21.7333	52.4301	1	1	1	0	127.733	1	34	30	4.1	0.9	1.18	3.81	43	203	2	2.1	0	5	21.7333	41.5667	48.1	1	127.733
86.8667	65.0466	1	1	1	0	72.5333	0	41	26	4.2	0.7	1	3.54	24	76	2	2.1	0	5	86.8667	18.6667	41.6	0	72.5333
56.8	68.5233	1	1	1	1	100.867	1	28	11	4.6	0.7	0.95	1.3	22	215	2	2.4	0	5	56.8	32.4	45.9667	0	100.8
20.5	45.1808	1	1	3			1	69	91	3.3	1.3	1.38	11.34	3	27	3	1.5	0	6	20.5			1	2.1
47.2	66.8411	1	2	1	0	112.1	0	18	15	4.5	1.4	1.02	5.45	22	194	1	2	0	5	47.2	3.76667	19.7667	0	112.1
33.1667	42.7644	1	1	0	1	28.3667	1	22	21	4.4	0.9	0.95	1.97	32	146	1	1.5	0	5	33.1667	10.9667	22.8333	1	50.4
18.1333	57.6247	2	1	1	0	17.9	1	38	25	4.1	0.8	1.03	22.86	25	97	3	2.6	0	5	18.1333	1.5	8.3	1	17.9
39.5667	71.0795	2	2	1	0	121.233	1	51	64	4.3	1.2	0.98	3.3	15	80	2	1.5	0	5	39.5667			0	121.233
37.1667	51.9178	1	1	0	1	11.8333	1	33	27	4.3	0.5	0.99	2.63	15	128	1	1	0	5	37.1667			1	15.2333
41.8667	53.6	1	1	0	0	119.867	0	19	15	4.2	1	0.97	2.69	75	139	1	1.8	0	5	41.8667			0	119.867
19.9333	50.0384	1	1	3			0	41	27	4.5	0.7	0.88	778.58	67	112	1	4	0	5	19.9333	12.7667	14.6333	1	17.4333
30.3	73.7616	1	1	2	0	39.4333	1	24	19	4.5	1.7	0.99	14.49	16	109	2	3.4	0	5	30.3	21.1		1	39.4333
22.6667	49.4247	1	1	1	0	39.3667	0	47	45	4	0.8	0.99	15.43	36	115	2	2.3	0	5	22.6667	7.5	10.3	1	39.3667
47.3667	69.9315	1	1	3			0	14	18	4.1	0.4	1.01	1.65	57	254	1	2.2	0	5	47.3667			1	43.4
76.4667	49.7288	1	1	0	0	88	1	32	20	3.8	0.7	1.14	271.58	12	128	1	1.2	0	5	76.4667	12.1667	39.5667	0	88
41.4333	57.4301	2	1	0	0	30.7667	1	48	38	4.1	0.8	1.02	254.98	15	97	1	0.7	0	5	41.4333	2.03333	14.2	0	30.7667
47.1667	62.7178	1	1	0	0	112.467	0	29	43	4.4	0.6	1.01	3.66	17	147	1	1	0	5	47.1667	13.4	14.5	0	112.467
24.0667	50.1644	1	1	0	1	2.93333	1	34	39	4.3	0.5	1.04	52.78	13	88	1	1.3	0	5	24.0667	6.53333		1	17.9
24.4667	59.9205	1	1	3			1	23	21	4.4	0.9	1.09	6.25	705	188	1	2.4	1	5	24.4667	11.8667		1	30.6
48.8333	68.3644	2	1	3			0	24	19	4.4	1.5	1.03	2.1	54	158	1	2	0	5	48.8333			1	30.4667
37.6	51.2411	2	1	1	0	122.633	1	23	17	3.8	1.1	0.92	417.7	3	170	1	2	0	5	37.6	12.7333	80.9667	0	122.633
142.633	52.6164	1	1	1	0	19.7333	0	28	31	3.9	1.1	1.09	16.58	35	95	1	2.6	0	5	142.633			0	19.7333
79.4	66.7753	1	1	1	0	85.8667	0	27	32	4	0.7	0.86	1.01	22	196	2	1.5	0	5	79.4	20.1333		0	85.8667
38.6	74.7644	1	2	3			0	32	24	4.1	0.3	1.06	68.69	40	123	1	1.4	0	5	38.6	3.76667	33.0667	1	41.4667
72.3667	62.9397	1	1	0	0	93.2333	0	16	7	4.3	0.8	0.96	1.55	32	158	1	0.5	0	5	72.3667	65.8667		0	93.2333
27.5333	38.8575	1	1	3			1	100	170	4.2	0.8	1.13	236.66	41	142	1	3.1	1	5	27.5333	2.23333	4.33333	1	16.5333
136.667	70.5671	1	1	1	0	32	0	31	32	4.3	0.5	0.95	3.54	73	191	1	2.5	0	5	136.667			0	32
35.6333	53.8822	1	1	1	1	10.4333	1	16	15	4.3	0.4	1.01	3.64	3	229	1	2.5	0	5	35.6333	6.1	21	1	33.8
60.5	69.8082	1	4	2	1	24.6667	0	15	16	4.1	0.6	0.99	1.24		170	1	1.6	1	5	60.5	9.1	20.5667	1	27.9
95.4	59.063	2	1	1	0	74.6667	1	31	23	4.1	0.8	0.94	239.11	19	189	1	2.9	0	5	95.4	31.3667		0	74.6667
26.1667	60.3699	1	1	3			0	46	37	3.4	0.6	1.11	2.97	51	147	1		1	6	26.1667	14.9667		1	25.8667
63.0667	67.5863	1	1	0	0	7.2	0	52	33	3.8	2.5	1.36	25.03	238	56	1	1.3	0	6	63.0667			1	7.2
40.2333	71.7507	1	4	0	0	104.467	0	32	28	4.8	0.5	1.01	3.75	18	195	1	1.9	0	5	40.2333	16.7333	32.4333	1	104.467
103.3	50.8986	2	1	3			0	61	33	4.2	0.5	0.9	38.53	52	127	1	2.5	0	5	103.3	6.63333	11.1	1	19.6667
121.267	66.611	1	1	1	0	31.8333	0	36	33	3.6	0.6	1.05	1.96	15	113	1	2.4	0	5	121.267			0	31.8333
141.533	55.1644	1	1	3			0	19	7	3.7	1	0.98	5.03	17	156	1	1.3	0	5	141.533	8.36667	23.7667	1	26.6333
52.3667	73.0822	1	4	1	0	81.6	1	22	20	4.4	0.9	0.92	2.87	25	136	2	2.1	0	5	52.3667	16.3333	20	0	81.6
130.867	70.2904	2	1	1	1	48.9667	1	46	44	3.9	0.8	0.92	10.12	313	112	1	2.6	0	5	130.867	19.2667	26.1333	0	45.7333
53.5	49.4685	1	1	1	1	7.63333	1	28	26	4.1	1.1	1.06	39.04	14	57	1	2.2	0	5	53.5	1.36667	14.4667	1	40.3333
50.6333	67.7315	2	2	3			1	58	17	3.5	0.7	1.04	63.97	21	79	1	10.4	0	6	50.6333			0	29.9
38.7	42.7671	1	1	3			1	26	33	4.7	0.6	1.1	13.29	29	170	1	1	0	5	38.7			0	132.967
33.2667	39.0137	1	1	3			0	71	35	2.9	1.5	1.59	209.51	63	60	1	3	1	6	33.2667	6.3		1	9.43333
38.3	44.0164	1	1	0	0	60	0	23	23	4.9	0.6	1.01	4.76		144	1	1.6	0	5	38.3	3.3	34.8	1	60
45.9667	58.0712	1	1	0	0	24.7333	0	21	30	3.9	1.3	0.93	1.94	25	128	1	1.3	0	5	45.9667			0	24.7333
6.56667	85.9178	2	1	2	0	26.7667	0	24	25	4.5	0.4	0.86	5.04	831	207	20	1.8	0	5	6.56667	9		1	26.7667
7.33333	64.5178	2	4	3			1	38	23	4	0.7	1.12	1020.4	401	48	1	3.9	0	5	7.33333	7.4	26.3667	1	51.6333
42.2667	72.1562	1	1	0	0	33.2	1	20	21	3.7	0.8	0.97	4.69	25	112	1	1.5	0	5	42.2667	27.7667		0	33.2
31.7333	77.8055	1	4	0	0	75.5333	1	51	53	4.1	0.8	0.9	5.32	122	144	1	2.6	0	5	31.7333			0	75.5333
9	67.1726	2	1	3			0	30	20	4.2	0.5	0.94	1.83	17	140	1	0.8	0	5	9			1	14.0333
10	63.6356	1	4	3			1	34	37	3.7	0.5	1	37723.6	3	91	10	3.3	1	5	10	3.33333		1	14.5
20.4	70.5726	2	1	1	0	45.5667	0	18	15	3.9	0.6	0.89	2.71	292	160	3	1.1	0	5	20.4	1.53333	3.03333	1	45.5667
2.43333	50.9808	1	1	3			1	51	53	3	1.5	1.41	936.55	205	93	3	0.8	0	6	2.43333	1.4		1	2.6
28.7333	54.5671	1	1	1	0	40.9333	1	25	25	4.5	1.1	1.01	2.27	24	139	1	2.4	0	5	28.7333			0	40.9333
1.1	56.2247	1	1	3			1	46	14	3.5	0.5	1.01	4580.27	42	123	2	0.7	0	6	1.1	0.833333		1	5.76667
46.2333	72.5808	1	2	1	1	7.7	1	81	67	4.2	0.8	0.97	32.92	69	92	1	2.5	0	5	46.2333	9.06667	14.3333	1	30.1667
14.8667	67.2274	1	1	2	1	15.6667	1	38	25	3.7	1.1	1.05	4.78	11	70	2	3.5	0	5	14.8667	10.4	12.9333	1	18.2667
23.1333	56.6438	1	1	0	0	51.1	1	39	35	3.8	1.4	1.19	1	15	60	1	1.6	0	5	23.1333	32.5333	49.8	0	51.1
8.73333	76.5178	2	4	1	1	26.6	0	73	48	3.7	0.9	1.06	11.54	81	87	3	2.8	0	5	8.73333	7.13333	15.6333	0	31.2333
24.7	60.5781	2	1	3			0	24	21	4.2	0.5	0.9	58.96	17	146	10	1.5	0	5	24.7	2.8	10.7667	1	28.1667
60.9	65.8795	1	1	1	0	34.8	1	25	22	4.3	1.3	1	3.69	21	77	2	2.1	0	5	60.9			0	34.8
48.1333	66.2795	1	1	1	0	28.3667	1	15	9	3.4	0.5	1.08	4.28	202	128	1	2.1	0	6	48.1333			0	28.3667
54.9	64.1233	1	1	1	0	38.1667	0	17	15	4.1	0.5	0.88	22.97	20	165	3	1.2	0	5	54.9	20.2333	24.8667	0	38.1667
6.4	40.8658	1	1	3			0	34	41	4.3	0.9	1.01	26.82	39	231	1	2	0	5	6.4			1	31.7333
1.66667	59.5425	1	1	3			1	27	10	3.5	0.7	1.05	1014.6	141	123	1	2.3	0	6	1.66667			1	4.53333
16.6667	69.1726	1	4	3			0	30	20	3.2	0.2	0.99	2.13	155	109	2	2	0	6	16.6667			1	6.9
22.7	59.7726	1	1	2	1	39.6	0	21	21	3.7	0.5	0.87	485.35	245	197	10	2.9	0	5	22.7	1.33333	3.63333	0	36.8333
13.2	38.7836	1	1	1	1	0.966667	0	33	29	4.3	1.1	1.01	32.61	312	98	1	2.2	0	5	13.2	23.4	25.9333	1	33.4
27.0667	63.6438	1	2	1	0	26	0	63	85	3.6	0.5	0.93	4.55	70	90	1	2	0	5	27.0667	3.96667		1	26
26.2	56.2658	1	1	0	1	12.7667	0	19	20	4.1	0.8	0.94	4.04	49	289	1	1.8	0	5	26.2	5.4	11.7333	1	18.0333
1.26667	42.3616	1	1	2	0	2.16667	0	24	28	4.2	0.5	0.98	85.24	44	180	10	3.4	0	5	1.26667	1.2		0	2.16667
1.53333	49.926	2	1	3			1	22	21	3.9	0.5	1.13	2.19	53	182	2		0	5	1.53333			0	132.3
5.66667	44.5315	1	1	1	1	0.7	1	42	34	3.9	1.4	1.1	9.29	38	81	3	2.8	0	5	5.66667	3.6		1	11.3667
13.2333	38.537	1	1	3			0	30	26	4.7	0.8	1.03	44.23	38	127	10	1.6	0	5	13.2333	2.33333		1	20.9667
46.5	50.4658	1	1	3			0	34	30	4	0.4	0.9	3.07	133	265	1	2.6	1	5	46.5	16.1667		1	31.8
8.5	57.9288	1	2	2	0	24.0667	0	58	66	3.9	0.7	1.08	4.29	105	154	10	2.4	0	5	8.5	1.3	6	1	24.0667
36.8	50.8192	1	1	2	0	5.86667	1	43	17	4.6	0.6	1.04	76.36	299	147	10		0	5	36.8			0	5.86667
13.8	58.4767	1	1	3			0	27	27	4	0.6	0.99	1.7	21	127	1	1.1	0	5	13.8	10.7333	16.3667	1	23.0667
25.2333	59.8712	1	1	1	1	39.2	0	46	32	2.7	1.9	1.19	80.66	165	96	1	3.1	0	7	25.2333			1	39.9
13.6333	72.4822	1	4	0	1	15.2333	1	24	39	3.5	1.1	1.01	9.79	18	88	1	1.1	0	6	13.6333			0	19.2333
1.53333	45.674	1	1	1	1	3.2	1	17	13	4.2	0.7	1.03	3.25	73	183	2	2.3	0	5	1.53333			1	16.0333
3.96667	77.0603	1	4	0	0	27.5667	0	31	4	3.2	0.3	1.04	6.33	21	198	1	1	0	6	3.96667	18.9		0	27.5667
10.2333	52.211	1	1	2	0	7.13333	0	33	16	4.3	0.6	1.1	12.33	24	171	10	1.4	0	5	10.2333			0	7.13333
18.3	60.4438	1	1	1	0	100.567	0	17	22	4.1	0.9	0.99	1.42	3	173	1	2.1	0	5	18.3	90.6333	96.8333	0	100.567
7.43333	81.1342	1	3	2	1	11.8667	0	19	11	3.6	0.9	0.96	3.13	178	117	10	1.2	0	5	7.43333	3.1	8.8	0	12.3
24.3667	65.3233	1	4	1	0	66.7333	0	18	9	3.9	0.3	0.96	78.44	12	206	1	0.7	0	5	24.3667	21.4667		0	66.7333
39.1333	63.6712	1	3	1	0	70.0333	0	24	18	3.2	0.4	1.01	1.71		58	1	2.6	0	6	39.1333	63.3		0	70.0333
26	61.5808	1	1	1	1	19.0333	1	26	28	4.3	0.9	0.97	2.78	11	104	2	1.6	0	5	26			0	40.5
5.33333	41.9452	2	1	0	1	1.16667	0	29	31	4.1	0.7	1	7.61	3	130	1	1.7	0	5	5.33333			1	11.5667
4.73333	43.0986	1	1	2	0	3.93333	0	47	41	4.4	0.5	1	1193.82	2500	182	10	2.5	0	5	4.73333	1.1		1	3.93333
4.23333	32.4575	1	1	3			0	29	24	3.8	1	1.07	194.69	31	168	1	1.8	0	5	4.23333	4.76667		1	34.5667
40.4667	50.937	2	1	1	0	65.5	0	22	14	3.2	0.4	0.94	75.7	18	206	2	2	0	6	40.4667	19.0667		0	65.5
6.96667	55.5507	1	4	2	1	6.43333	1	57	34	3.9	0.6	0.98	3.38	23	120	10	1.5	0	5	6.96667			0	8.43333
65.8	62.8411	1	1	1	0	25.2	1	16	6	4.5	0.5	0.95	116.63	148	119	2	1.4	0	5	65.8	3.5	19.6	0	25.2
72.3333	61.4055	1	1	1	1	29.6	0	25	17	4.2	1.9	1.01	3.39	21	113	2	2.3	0	5	72.3333	22.7		0	31.0667
11.8	48.8192	1	1	0	0	82.3	1	49	45	3.1	0.6	0.99	100.58	17	76	1	0.9	0	6	11.8			0	82.3
2.5	59.9808	1	1	1	0	68.3333	1	28	19	3.4	2	1.22	1.61	11	64	3	1.04	0	7	2.5	14.9333		0	68.3333
12.2667	67.0411	2	1	2	0	23.7	1	25	21	4	0.6	1	10.67	20	146	2	0.7	0	5	12.2667			0	23.7
10.2667	57.5863	2	1	3			1	35	23	3	1.1	1.25	84.14	32	111	1	1.2	0	6	10.2667	4.73333	9.56667	0	22.6667
16.0333	47.263	2	2	2	0	64.4333	0	34	25	4.6	0.5	0.96	2.94	18	192	2	0.7	0	5	16.0333	7.9	7.93333	0	64.4333
9.86667	63.1425	1	1	3			0	28	25	3.9	0.5	0.95	4.71	32	96	10	2.3	0	5	9.86667			1	10.5667
4.66667	71.2274	2	1	3			1	51	39	2.4	1.4	1.16	75.46	22	59	10	2.5	0	7	4.66667			1	2.33333
3.73333	69.4466	1	1	2	1	18.4	0	26	16	3.9	0.5	0.92	2.24	24	210	6	1.05	0	5	3.73333	4.2	5.53333	1	20.4667
44.9	64.7973	1	1	2	1	43.7667	1	20	11	4	1.2	0.96	25	15	163	2	0.7	0	5	44.9	17.2667	24.2667	0	44.8667
6.96667	57.6795	1	1	3			1	35	29	4	0.6	1.04	153.22	29	161	1	1	1	5	6.96667	4.93333	77.7667	0	77.3
13.0333	47.6603	1	1	3			1	24	24	4	0.9	1.06	130.6	66	108	10	2.2	0	5	13.0333			1	13.6667
3.4	49.4192	1	1	3			0	17	16	3.8	0.5	0.92	287.8	33	162	3	1	0	5	3.4	3.36667		1	10.3667
2.96667	62.8384	1	1	3			1	31	19	3.1	1	1.1	2.01	55	125	1	0.8	0	6	2.96667			1	5.66667
1.6	65.6384	1	1	1	1	2.66667	0	24	17	3.3	0.4	1.01	5.89	87	112	3	1.3	0	6	1.6			1	14.1
7.06667	71.5178	2	1	3			1	30	26	3.3	0.6	1.08	18283.4	7883	203	3	0.7	0	6	7.06667			1	1.16667
17.5333	42.1973	1	1	1	1	16.9	0	39	44	4.4	0.6	0.98	266.1	186	178	2	2.4	0	5	17.5333	3	7.4	1	21.8333
58.5667	62.5288	1	2	3			0	28	15	4.4	0.6	0.94		45	125	1	1.4	0	5	58.5667			0	22.1667
20.8667	41.9808	2	1	1	1	15.8667	0	21	18	4.6	1.1	0.86	2.11	38	210	1	2	0	5	20.8667	10.9667		0	32.8
7.93333	58.3918	1	1	3			1	25	32	4.2	1	0.95	156.21	22	127	10	1.5	0	5	7.93333	4.46667		1	22.2333
13.3667	72.2986	1	2	3			1	94	27	3.6	0.7	1.08	12.6	24	151	2	1	0	5	13.3667			0	32.4
43.1667	54.1671	2	1	0	1	17.3	1	36	26	4.1	0.5	1.08	3.11	20	84	1	0.9	0	5	43.1667	4.4	16.6	0	28.9667
5.33333	28.9425	2	4	3			1	33	26	4.5	1.2	1.04	2.82	16	123	10	1	0	5	5.33333			1	21.5667
11.0333	32.263	1	1	1	0	66.7667	0	49	98	4.4	0.8	1.04	4.23	24	99	2	1.7	0	5	11.0333	22.1	32.1667	0	66.7667
18.6333	55.874	1	1	1	0	59.2667	1	33	21	3.5	0.7	1.08	211.17	17	78	2	1.3	0	6	18.6333	21.2	33.2333	0	59.2667
15.6	69.7726	1	1	1	0	60.4333	1	61	45	3.7	0.5	1.05	4572.24	253	126	1	3.2	0	5	15.6		38.2333	0	60.4333
27.6	71.4658	1	2	0	1	24.0667	1	50	21	3.5	1.4	1.2	7.82	54	59	1	1.5	0	6	27.6	13.9667	23.1	0	52.7333
18.2667	70.3205	1	1	2	0	57.6667	0	17	17	4.2	0.6	0.97	10.92	33	239	2	3	0	5	18.2667	37.7		0	57.6667
1.43333	50.1452	2	1	3			0	36	26	4.1	0.4	0.97	884	11	221	4	1.1	0	5	1.43333	3.23333	7.43333	0	40.7
34.7333	78.3096	1	3	3			1	31	15	3.5	0.5	1.02	3.81	21	73	1	1.3	0	6	34.7333	24.0667	25.6	1	34.4333
9.83333	60.6493	1	1	3			1	20	15	4.5	0.9	1.01	152.63	31	87	1	0.8	0	5	9.83333	6.43333	14.1333	0	17.6667
0.233333	55.6	1	1	2	1	22.4333	1	31	108	3.3	0.5	1.05	4.5	22	289	2	3.4	0	6	0.233333	14.7	16.3	0	26.6667
7.53333	46.5945	1	1	3			1	29	23	4.3	0.7	0.96	1372.2	303	161	10	2	0	5	7.53333	1.63333	4.3	1	7.13333
22.9333	67.3288	1	2	2	0	50.9	0	31	25	4.5	0.8	0.94	4.23	36	116	4	1.4	0	5	22.9333	13.7667	19.5667	0	50.9
25.4333	57.6548	2	1	0	0	23.7667	1	26	23	3.8	0.8	1.1	219.32	31	91	1	0.9	0	5	25.4333			0	23.7667
3.3	56.7342	1	1	0	0	63.4667	0	52	56	3.4	0.9	1.07	27.17	33	86	1	1.4	0	6	3.3	51.7333		0	63.4667
7.2	47.4192	1	1	3			0	23	19	4.8	1.4	1.05	39.71	46	132	3	2.3	0	5	7.2	2.8		1	58
18.9	71.211	2	1	0	1	6.26667	1	35	24	4.3	0.5	0.99	9.82	31	163	1	1.4	0	5	18.9			1	10.0667
10.3333	44.0466	1	1	3			0	30	29	4.8	1	0.95	2.81	22589	180	1	5.2	0	5	10.3333	0.933333		0	59.2333
22.3333	73.0712	1	1	1	0	30.5	1	26	17	4.4	0.8	1.05	6.75	44	102	1	2	0	5	22.3333	7.46667		0	30.5
3.33333	52.7233	1	2	0	1	3.3	1	135	123	3.9	0.7	1.03	21.16	40	86	1	1.2	0	5	3.33333	3.3		1	10.3
5.36667	53.3151	2	1	1	1	61.4333	1	64	7	2.8	1	1.38	59.47	8	81	2	1	0	6	5.36667	36.5	52.3	1	61.8
27.9667	77.6356	1	1	1	0	31.2333	1	7	9	3.9	0.4	0.97	2126.66	13	98	1	4.3	0	5	27.9667			0	31.2333
3.6	52.3096	1	1	3			0	53	35	3.8	1	0.98	15327.7	164	214	10	8.4	0	5	3.6			1	12.1
34.1333	60.5973	1	2	3			0	37	62	4.2	0.9	1.04	6.22	79	96	1	1.9	0	5	34.1333			0	31.8
5.3	36.6548	1	1	2	0	9.8	0	32	31	4.1	0.6	1.06	4.74	43	117	8	2.5	0	5	5.3	0.966667	4.03333	1	9.8
13.8	29.8932	1	1	1	1	9.06667	0	46	12	3.2	3.9	1.26	76.46	593	78	1	1.6	0	8	13.8			1	13.1333
35.9	65.811	1	1	3			1	30	21	3.8	1.5	1.06	23.6	34	100	1	1.5	0	5	35.9			0	32.3667
1.6	51.8548	1	1	0	1	17.7333	1	28	16	3.7	0.9	1.11	7.61	16	140	1	1	0	5	1.6	4.7	7.1	1	30.4333
37.1333	73	1	1	0	0	26.0333	1	21	19	4	0.6	1.05	2.36	130	101	1	1.5	0	5	37.1333			0	26.0333
4.9	48.863	1	1	3			0	36	30	3	0.5	1.02	1.99	11	136	1	6.7	0	6	4.9			0	8
4.4	63.0712	1	1	3			1	46	20	4.2	0.5	0.94	43.35	25	107	4	2	0	5	4.4	2.76667		1	5.13333
2.6	41.1014	1	1	0	1	0.0333333	1	30	33	3.1	1.1	0.93	884.07	53	152	1	1	0	6	2.6			1	3.76667
28.5333	67.2603	1	1	0	0	32.3333	0	20	13	3.9	0.7	1.15	2.41	111	100	1	1	0	5	28.5333			0	32.3333
4.86667	52.2329	1	1	1	1	7.5	0	29	60	3.7	1.1	1.05	2.52	62	144	1	2.9	0	5	4.86667			1	12.5
10.0333	60.8685	1	1	1	0	10.9667	1	25	26	3.9	0.8	1.04	889.48	16	95	1	2.2	0	5	10.0333			0	10.9667
9.13333	61.2438	1	1	3			0	30	38	3.9	0.6	0.89	3	3147	230	2	2	1	5	9.13333	6.03333	9.6	0	41.7333
8.36667	58.6767	1	1	0	0	39.4333	1	34	26	3.7	1.3	1.06	13.42	26	88	1	1.8	0	5	8.36667	10.7667	25.3	0	39.4333
33.2667	78.2329	1	3	0	0	25.5	1	18	16	3.5	0.9	1	4.23	105	148	1	1.2	0	6	33.2667	6.66667		0	25.5
3.13333	44.9342	1	1	0	0	0.466667	1	26	33	3.7	1.3	1.06	209.73	118	69	1	1.4	0	5	3.13333			0	0.466667
4.53333	58.0247	1	1	3			1	68	35	3.2	0.8	1.04	29828.9	21	57	1	1.5	0	6	4.53333	1.13333		1	4.2
2.53333	50.6822	1	1	2	1	1.1	1	54	36	4.2	0.9	1.21	89.67	10856	65	10	1.5	0	5	2.53333			1	6.93333
16	52.7288	1	1	0	1	15.6667	1	73	158	4.1	0.7	0.95	51.22	93	67	1	1.3	0	5	16	16.3333		1	28.3667
3.06667	48.1836	1	1	2	1	1.23333	1	34	40	3.9	0.7	1.12	162.89	15	135	10	0.7	0	5	3.06667	6.76667		1	10.6667
25.2	63.0712	1	4	3			1	47	73	4.4	0.5	1.03	233.67	95	201	3	2	1	5	25.2			0	27.9
6.23333	54.2219	1	4	3			1	51	36	3.6	0.5	0.97	4.06	632	80	7	1.5	0	5	6.23333	3.63333	6.2	0	18.9333
28.4	63.2658	1	1	0	0	24.8	0	25	16	4.6	0.6	0.93	1.41	20	168	1	1.8	0	5	28.4			0	24.8
12.4333	54.389	1	1	2	1	12.7	1	48	41	4.3	0.7	1	5.5	19	180	3	0.7	0	5	12.4333	5.1	9.93333	1	24.3667
16.0667	59.8986	1	3	1	0	38.9667	0	23	21	3.9	1.1	0.94	6.17	18	91	2	1.7	0	5	16.0667	13.6	17.9667	0	38.9667
24.6	51.389	1	1	0	0	24.6	0	29	38	4.3	0.4	1.16	1.73	127	89	1	1.3	0	5	24.6			0	24.6
28.2	56.8548	1	3	0	0	21.7	1	31	12	3.7	1.1	1.01	8.33	37	80	1	0.8	0	5	28.2	19.2		0	21.7
7.8	53.2521	1	1	1	1	22.8667	0	20	17	4.2	0.7	0.97	3.17	22	179	1	2.6	0	5	7.8	8.66667	25.2	1	32.2333
11.5	69.7315	1	1	2	0	32.4667	0	28	17	3.7	0.6	0.94	4.1	294	183	5	2	0	5	11.5	16.7	23.4333	1	32.4667
5.4	62.0082	1	1	3			1	47	38	3.5	0.8	1.11	124.03	21	111	2	3.3	0	6	5.4			0	45.4667
14.8333	56.0521	1	1	1	0	35.9333	1	25	20	3.8	0.3	0.97	80.73	20	117	2	1.1	0	5	14.8333	26.6	33.1333	0	35.9333
11.2667	55.3671	1	1	2	0	40.4	0	33	40	4.3	0.8	0.93	1.83	137	133	10	0.7	0	5	11.2667	4.66667	17.7333	0	40.4
1.66667	51.7534	1	1	2	1	5.43333	0	34	22	4	0.5	1.03	7.69	39	109	5	1.2	0	5	1.66667	3	4.36667	1	6.7
5.5	65.7836	1	4	3			0	34	20	3.9	0.7	1	254.87	13	66	1	2.8	1	5	5.5	3.96667		0	9.8
5.36667	76.5342	1	3	2	0	28.1667	1	34	37	3.7	0.7	1	8.95	201	113	4	0.7	0	5	5.36667	3.5	9.86667	1	28.1667
2.33333	51.474	1	1	3			1	39	43	4.2	0.5	0.89	46629.9	145	161	10	1.4	1	5	2.33333	1.46667		1	4.26667
12.6333	72.9041	1	1	0	0	27.9667	1	44	29	3.7	1	1.08	2.99	15	98	1	1.4	0	5	12.6333	15.4333		0	27.9667
8.73333	57.2548	1	4	3			0	22	16	4	0.8	0.97	1.9	17	103	2	1.1	0	5	8.73333	3.46667		0	5.6
17.1333	73.537	1	1	2	1	10.4	1	37	20	3.8	0.7	1.02	8.01	55	153	8	2.5	0	5	17.1333	6.43333	10.8667	0	28.1
3.53333	52.1123	1	1	3			0	31	24	4.2	2.3	1.09	405.58	122	141	10	0.7	0	6	3.53333	1.83333	5.8	1	14.4333
1.56667	52.1808	2	1	3			1	33	19	4	0.4	1.05	4061.78	47	100	1	2.1	0	5	1.56667			0	42.3
10	69.1479	1	2	3			0	45	48	3.9	0.6	0.98	3.58	683	109	10	2.1	0	5	10	1.83333	3.03333	0	35.0667
9.2	62.6521	1	4	3			1	23	23	4.2	1	1.05	3.07	28	140	10	2.1	1	5	9.2	6	8.06667	0	11.1333
14	56.6795	1	1	1	0	28.7667	0	32	34	3.9	0.8	0.98	2.05	32	170	2	1.6	0	5	14	13.1		0	28.7667
8.23333	64.8849	1	1	3			0	19	21	3.7	0.7	0.96	82.99	30	183	3	2.3	0	5	8.23333			1	7.76667
4.3	61.7671	1	1	0	0	38.2	0	31	36	3.4	0.9	1.02	5.94	333	144	1	1.4	0	6	4.3	4.56667	18	0	38.2
1.13333	44.9534	1	1	0	0	39.8667	1	83	17	3.7	1.5	0.99	82.11	30	139	1	0.8	0	5	1.13333	5.9		0	39.8667
13.9333	62.4849	1	2	2	0	25.0667	0	73	30	3.7	0.8	0.92	35.17	24	142	10	1.9	0	5	13.9333	5.23333	13.2	0	25.0667
4	55.189	1	1	2	1	31.9333	1	83	63	3.7	0.5	0.96	11.71	21	150	12	1.1	0	5	4	1.36667	8.26667	0	27.9333
5.33333	65.263	1	1	0	0	28.5333	1	19	14	3.6	1.3	1.11	21.42	15	118	1	0.6	0	5	5.33333	9.36667		0	28.5333
13.0667	71.6603	1	1	3			0	73	55	3.6	1.3	0.91	17.86	99	80	1	2	0	5	13.0667			0	23.0333
4.2	63.0247	1	1	3			1	32	32	4.2	0.5	1.07	66.13	201	115	10	1.2	1	5	4.2	27.7667		0	30.5
11.3	51.9671	1	1	3			1	18	13	4.3	0.3	0.89	3	436	122	2	1.4	0	5	11.3	20.0333		0	22.6333
9.66667	50.8575	1	1	2	1	11.6	1	50	34	4.1	0.9	1	13.46	36	67	3	3.5	0	5	9.66667	3.53333		0	23.0333
7.23333	47.5178	1	1	2	1	22.0667	1	25	36	4.3	0.9	0.98	4.6	21	149	10	1.8	0	5	7.23333	11.4333	14.4667	0	23.1
3.6	61.3616	1	3	0	0	29.5333	0	38	17	4.3	0.5	1.07	2.36	42	180	1	1.5	0	5	3.6	23.4667		0	29.5333
4.03333	62.6082	1	4	2	0	23.8	1	30	9	3.7	0.6	1.01	193.13	18	80	5	1.5	0	5	4.03333	2.26667	7.86667	0	23.8
4.36667	55.4438	1	1	1	1	6.33333	1	41	38	3.8	0.7	0.94	10.99	37	74	2	1.6	0	5	4.36667	3.16667	11.3333	1	14.9
